# Supplementary material for: Genetic Diversity and the Impact of the Breed Proportions of US Brown Swiss in German Brown Cattle
Source: Animals (Basel). 2021 Jan 11;11(1):152. doi: 10.3390/ani11010152 (PMC7828010; doi:10.3390/ani11010152)
Supplement: Supplementary file 1 [file animals-11-00152-s001.zip]

Archive with 2 entries (2 files):
- Table S1.docx
- Table S2 rev.docx
